# Supplementary material for: The Effect of Breed and Age on the Growth Performance, Carcass Traits and Metabolic Profile in Breast Muscle of Chinese Indigenous Chickens
Source: Foods. 2022 Feb 7;11(3):483. doi: 10.3390/foods11030483 (PMC8834177; doi:10.3390/foods11030483)
Supplement: Supplementary file 1 [file foods-11-00483-s001.zip]

Archive with 2 entries (2 files):
- Supplementary tables.xlsx
- supplementary figures.pdf
